# Supplementary material for: BMI mediates the causal relationship between depression and the risk of Rheumatoid arthritis: The results from NHANES 2003 to 2018 and the Mendelian studies
Source: Medicine (Baltimore). 2025 Sep 12;104(37):e43027. doi: 10.1097/MD.0000000000043027 (PMC12440480; doi:10.1097/MD.0000000000043027)
Supplement: Supplementary file 2 [file medi-104-e43027-s002.xlsx]

## Sheet: Supplementary table 1
	id.exposure	id.outcome	outcome	exposure	method	nsnp	b	se	pval	OR_95_CI
1	finn-b-M13_RHEUMA	ukb-b-3822	Frequency of depressed mood in last 2 weeks || id:ukb-b-3822	Rheumatoid arthritis (M13_RHEUMA) || id:finn-b-M13_RHEUMA	Inverse variance weighted	10	-0.00215179	0.00342821	0.530219	1(0.99-1)
2	finn-b-M13_RHEUMA	ukb-b-3822	Frequency of depressed mood in last 2 weeks || id:ukb-b-3822	Rheumatoid arthritis (M13_RHEUMA) || id:finn-b-M13_RHEUMA	Weighted median	10	-0.000701369	0.00336215	0.834755	1(0.99-1.01)
3	finn-b-M13_RHEUMA	ukb-b-3822	Frequency of depressed mood in last 2 weeks || id:ukb-b-3822	Rheumatoid arthritis (M13_RHEUMA) || id:finn-b-M13_RHEUMA	MR Egger	10	0.0044471	0.006755	0.528805	1(0.99-1.02)

## Sheet: 单变量MR_抑郁-RA(1)
	outcome	exposure	method	nsnp	b	se	pval	OR_95_CI	egger_intercept	se.1	pval.1	method.1	Q	Q_pval
1	Rheumatoid arthritis (M13_RHEUMA) || id:finn-b-M13_RHEUMA	Frequency of depressed mood in last 2 weeks || id:ukb-b-3822	Inverse variance weighted	13	1.52768	0.700173	0.0291197	4.61(1.17-18.17)	0.0319594	0.0531951	0.560151	Inverse variance weighted	6.89408	0.864533
2	Rheumatoid arthritis (M13_RHEUMA) || id:finn-b-M13_RHEUMA	Frequency of depressed mood in last 2 weeks || id:ukb-b-3822	Weighted median	13	2.09473	0.923868	0.0233692	8.12(1.33-49.68)	0.0319594	0.0531951	0.560151	Inverse variance weighted	6.89408	0.864533
3	Rheumatoid arthritis (M13_RHEUMA) || id:finn-b-M13_RHEUMA	Frequency of depressed mood in last 2 weeks || id:ukb-b-3822	MR Egger	13	-2.16862	6.19206	0.732783	0.11(0-21328.79)	0.0319594	0.0531951	0.560151	Inverse variance weighted	6.89408	0.864533
