# Supplementary material for: BMI mediates the causal relationship between depression and the risk of Rheumatoid arthritis: The results from NHANES 2003 to 2018 and the Mendelian studies
Source: Medicine (Baltimore). 2025 Sep 12;104(37):e43027. doi: 10.1097/MD.0000000000043027 (PMC12440480; doi:10.1097/MD.0000000000043027)
Supplement: Supplementary file 3 [file medi-104-e43027-s003.txt]

X----Frequency of depressed mood in last 2 weeks || id:ukb-b-3822
Y----Rheumatoid arthritis (M13_RHEUMA) || id:finn-b-M13_RHEUMA
Z----Body mass index || id:ebi-a-GCST90029007

中介分析：
1.X---Y:  beta_all=1.527
2.X---Z:  beta1=0.384
3.Z---Y:  beta2=0.223 MVMR

中介效应=beta1*beta2=0.085
中介占比=beta1*beta2/beta_all=5.6%
